# Supplementary material for: LncRNA OIP5-AS1 inhibits the lipopolysaccharide-induced inflammatory response and promotes osteogenic differentiation of human periodontal ligament cells by sponging miR-92a-3p
Source: Bioengineered. 2022 May 12;13(5):12055–66. doi: 10.1080/21655979.2022.2067291 (PMC9276041; doi:10.1080/21655979.2022.2067291)
Supplement: Supplemental Material [file KBIE_A_2067291_SM2949.zip]

Archive with 3 entries (2 files):
- supplementary/
- supplementary/Supplemental Figure S1.tif
- supplementary/Supplemental Figure S2.tif
